# Supplementary material for: HELZ is a RNA-DNA helicase that resolves R loops to facilitate homologous recombination repair
Source: Nat Commun. 2026 Jul 23;17:6968. doi: 10.1038/s41467-026-75089-3 (PMC13396810; doi:10.1038/s41467-026-75089-3)
Supplement: Supplementary file 3 — Supplementary Data 1 [file 41467_2026_75089_MOESM3_ESM.xlsx]

## Sheet: Table S1-Primary Screen 
Primary Etoposide Hypersensitivity siRNA Screen
Gene symbol	Gene ID	Average Treated/Untreated Viability (Normalized to NS = 1) (this was threshold)	Standard Deviation (n=3)	SSMD	P-Value (Two-Tailed T-Test)
CETN1	1068	0.272915	0.0297146	-7.43328	0.000186761
LYK5	92335	0.365505	0.0727919	-5.36564	0.00388717
DKFZP761P0423	157285	0.400115	0.187387	-2.8664	0.0307659
HIPK2	28996	0.437261	0.137678	-3.38484	0.0190071
USP30	84749	0.437665	0.245869	-2.13866	0.0580278
PTGS2	5743	0.446036	0.0931022	-4.2053	0.00878249
CDKL3	51265	0.446061	0.0549536	-5.12015	0.00262803
siATR Control	siATR Control	0.459586	0.0129146	-5.74403	1.13801e-07
TXNL4	10907	0.462594	0.10635	-3.8005	0.012327
SENP2	59343	0.469547	0.189559	-2.51128	0.0397514
FBXL18	80028	0.469669	0.0775462	-4.37437	0.0064602
SUMO4	387082	0.473808	0.10479	-3.75224	0.0124685
LIPI	149998	0.491565	0.0625465	-4.53007	0.00431292
PNKP	11284	0.500535	0.105355	-3.55094	0.0139841
LMTK2	22853	0.504366	0.0652884	-4.35583	0.00502724
ZMPSTE24	10269	0.506419	0.129266	-3.09734	0.0216598
EHMT2	10919	0.510575	0.1791	-2.42416	0.0415387
SUMO2	6613	0.511623	0.0665215	-4.26537	0.00541143
PIAS4	51588	0.513381	0.202796	-2.18035	0.0530379
MAP4K3	8491	0.517945	0.0614824	-4.31771	0.00462389
P101-PI3K	23533	0.527204	0.177417	-2.35922	0.0435443
MATK	4145	0.52789	0.117144	-3.15389	0.0193982
HUS1	3364	0.528601	0.117508	-3.14316	0.0195777
SENP7	57337	0.529011	0.0997817	-3.44964	0.0140461
HNRPAB	3182	0.529557	0.0643116	-4.1548	0.00540492
HERC4	26091	0.529796	0.118704	-3.11569	0.0200805
CBX8	57332	0.529999	0.11927	-3.10517	0.0202905
CDKL4	344387	0.531551	0.0243191	-4.86382	0.000200628
ACPT	93650	0.546388	0.0901824	-3.49786	0.0122582
RNF8	9025	0.551095	0.0739253	-3.77381	0.00815691
siATRIP Control	siATRIP Control	0.557059	0.11443	-3.00142	0.0209693
CERS2	29956	0.560339	0.0643989	-3.88124	0.00623272
LOC91461	91461	0.560966	0.201172	-1.98022	0.063119
CA9	768	0.561266	0.0738785	-3.68921	0.00853381
HDAC3	8841	0.562073	0.140581	-2.59643	0.0322148
ABL1	25	0.564619	0.105543	-3.09223	0.0184167
EZH2	2146	0.567081	0.235347	-1.71029	0.0857772
PAPOLA	10914	0.567088	0.131269	-2.68914	0.0288054
HRMT1L3	10196	0.569295	0.147886	-2.46399	0.0366827
UHRF2	115426	0.57689	0.235139	-1.67281	0.0891472
CDK10	8558	0.588664	0.10286	-2.96355	0.0195453
SMUG1	23583	0.588973	0.0636712	-3.64172	0.00697353
DDX26	26512	0.590024	0.134339	-2.50752	0.0334633
ANAPC10	10393	0.591848	0.0462365	-3.92335	0.00319401
STK33	65975	0.599769	0.071323	-3.41049	0.00951471
ADAR	103	0.60564	0.0830192	-3.15974	0.0136191
CTDSP1	58190	0.606333	0.0747711	-3.29483	0.0109142
OCRL	4952	0.606361	0.160594	-2.12004	0.0508314
MGC10067	134510	0.606583	0.266742	-1.39237	0.124955
FBXL20	84961	0.612423	0.0650796	-3.40977	0.00827172
TGFBR1	7046	0.614387	0.045192	-3.72315	0.00339033
FN3K	64122	0.616408	0.0181219	-4.04047	4.34192e-05
SRPK1	6732	0.618071	0.0530636	-3.56143	0.00525479
KIAA1333	55632	0.621955	0.120022	-2.48789	0.0313695
STK17A	9263	0.625732	0.154707	-2.07227	0.0520519
PPP1R7	5510	0.627023	0.112895	-2.54783	0.028533
EPM2A	7957	0.627725	0.164667	-1.96753	0.0590421
ADK	132	0.630602	0.0759799	-3.07217	0.0128488
RIPK2	8767	0.631387	0.118301	-2.44766	0.0320113
RAD9A	5883	0.632225	0.106718	-2.59579	0.0262128
UBE2T	29089	0.642125	0.238081	-1.39975	0.121063
PKM2	5315	0.644284	0.186791	-1.70405	0.0805724
SETDB2	83852	0.654744	0.0221846	-3.60407	0.000263634
PUS3	83480	0.655208	0.0957925	-2.57991	0.0239181
SENP1	29843	0.657251	0.196875	-1.57356	0.0943161
HELLS	3070	0.657392	0.0888344	-2.66105	0.0207573
EDF1	8721	0.664268	0.167004	-1.7555	0.0730769
HELZ	9931	0.664548	0.0549039	-3.10136	0.00749063
UCHL1	7345	0.666708	0.196822	-1.53048	0.0989322
RNASEH1	246243	0.669157	0.106932	-2.33247	0.0323051
UBE2L6	9246	0.672548	0.152369	-1.83334	0.064696
TIF1	8805	0.672661	0.146009	-1.88979	0.0598418
UNG2	10309	0.675293	0.0390759	-3.21324	0.00325537
UCHL5	51377	0.675524	0.091687	-2.48196	0.0246459
SARS	6301	0.679561	0.0888137	-2.48915	0.0236694
ERF	2077	0.683539	0.245465	-1.20529	0.155003
CTDP1	9150	0.68358	0.109625	-2.19914	0.0369546
UAP1	6675	0.683597	0.132992	-1.94838	0.0535273
SHPRH	257218	0.685425	0.223451	-1.29933	0.134736
URKL1	54963	0.685673	0.0976301	-2.3289	0.0297644
FGR	2268	0.687517	0.0403189	-3.07744	0.00388221
DUSP16	80824	0.690429	0.18439	-1.49839	0.100356
DYRK3	8444	0.694046	0.0564223	-2.80843	0.00967463
NPEPPS	9520	0.694095	0.0929463	-2.32416	0.028428
PRKCN	23683	0.698172	0.135792	-1.83265	0.0607093
PLK2	10769	0.70053	0.0719846	-2.54313	0.0174385
REV1L	51455	0.700677	0.0892601	-2.31956	0.0273294
ROCK1	6093	0.701575	0.134107	-1.82737	0.0605662
C20ORF13	55617	0.704677	0.120478	-1.9389	0.0505014
CRY2	1408	0.704879	0.20025	-1.33616	0.124986
SGK494	124923	0.704978	0.128867	-1.8551	0.0574336
CHFR	55743	0.705932	0.0604782	-2.64697	0.0123222
SNARK	81788	0.707066	0.108265	-2.05064	0.0417754
CDKN3	1033	0.709748	0.1695	-1.50056	0.0969384
PPP3CC	5533	0.710665	0.177892	-1.44074	0.105914
PRKWNK1	65125	0.712249	0.197786	-1.31609	0.127655
STK32B	55351	0.714829	0.14215	-1.67772	0.0731905
ERCC6	2074	0.71811	0.290668	-0.923496	0.234947
MCM8	84515	0.721453	0.164674	-1.47212	0.098986
C9ORF96	169436	0.721955	0.0744881	-2.33057	0.0217473
UBE2E1	7324	0.722236	0.0458731	-2.67414	0.00711952
FLJ35894	283847	0.724711	0.102452	-1.9877	0.0422291
FBXL3P	26223	0.725363	0.0390434	-2.71809	0.00469561
UBR2	23304	0.725469	0.209011	-1.19963	0.150473
USP18	11274	0.726218	0.297315	-0.878695	0.251711
IKBKG	8517	0.726883	0.171652	-1.39832	0.109902
G3BP2	9908	0.727016	0.0498515	-2.58292	0.0091098
HRMT1L4	56341	0.727747	0.10609	-1.92802	0.0461366
UHMK1	127933	0.727905	0.133828	-1.66849	0.0713736
TREX1	11277	0.727916	0.144541	-1.58208	0.0820104
CHD4	1108	0.730289	0.138743	-1.61373	0.0774036
FBXL2	25827	0.731552	0.266736	-0.950103	0.223328
FEM1B	10116	0.732571	0.0956137	-2.00296	0.0389869
SENP8	123228	0.733802	0.129697	-1.6668	0.0701255
HIF1AN	55662	0.736413	0.125604	-1.68533	0.0673146
SENP6	26054	0.737688	0.0886037	-2.03991	0.0347934
TAF11	6882	0.740909	0.181147	-1.27185	0.131198
PIAS3	10401	0.742858	0.0906135	-1.97827	0.0378021
TDP1	55775	0.743187	0.410981	-0.609407	0.392263
MAPKAPK3	7867	0.743251	0.0653722	-2.25545	0.0192897
PPM1E	22843	0.743884	0.366487	-0.677286	0.349758
USP42	84132	0.744509	0.184083	-1.23828	0.137756
BRD2	6046	0.74711	0.0698934	-2.17092	0.0229519
RIOK3	8780	0.747753	0.103889	-1.80742	0.0511499
PME-1	51400	0.75019	0.0782818	-2.05254	0.029779
SENP5	205564	0.750642	0.140609	-1.47822	0.091041
BMP2K	55589	0.752901	0.0887661	-1.91993	0.0391729
APC	324	0.754366	0.0626632	-2.18729	0.0192264
RAD50	10111	0.754482	0.244202	-0.939315	0.223624
NUCKS	64710	0.755419	0.13533	-1.48851	0.0880279
USP13	8975	0.755426	0.0695946	-2.10276	0.0243073
POLD1	5424	0.759507	0.129716	-1.50571	0.0841048
NEIL2	252969	0.759711	0.0700953	-2.0606	0.0255578
GSK3A	2931	0.760549	0.0510949	-2.25302	0.0127137
REV3L	5980	0.761331	0.127265	-1.51308	0.0823892
ZDHHC2	51201	0.764033	0.127035	-1.4977	0.083796
CDK5	1020	0.765413	0.0226419	-2.44608	0.000841701
MRE11A	4361	0.765551	0.0607166	-2.10786	0.0197062
TAF1L	138474	0.768298	0.169953	-1.19541	0.141708
CMAS	55907	0.768809	0.0781559	-1.90082	0.034516
POLE3	54107	0.769116	0.0942737	-1.74172	0.0501192
SIAH1	6477	0.772939	0.146544	-1.30745	0.114768
TAF1	6872	0.773045	0.101401	-1.64794	0.0594567
FBXO22	26263	0.77448	0.190067	-1.06536	0.175938
CDY1	9085	0.778687	0.064507	-1.95265	0.0252305
PLSCR2	57047	0.7791	0.0516935	-2.07283	0.0154442
DDB2	1643	0.779902	0.1522	-1.23328	0.128717
CLK2	1196	0.781111	0.0258358	-2.26343	0.00188709
FKBP4	2288	0.782254	0.0860048	-1.71706	0.0468446
CHD8	57680	0.782559	0.0344662	-2.18839	0.00543826
TBL1XR1	79718	0.782663	0.232307	-0.868297	0.246472
PIM1	5292	0.782932	0.14335	-1.26956	0.119233
FN3KRP	79672	0.783186	0.0402076	-2.13618	0.00854481
CDY2A	9426	0.785697	0.0360817	-2.14446	0.0064519
PTPN18	26469	0.785901	0.0145412	-2.26993	3.43361e-05
VRK2	7444	0.788262	0.106682	-1.49476	0.0741573
MYCBP2	23077	0.788375	0.486536	-0.427197	0.529873
CHRAC1	54108	0.788934	0.0773889	-1.7424	0.0403459
SMG1	23049	0.789564	0.0689547	-1.81521	0.0320759
PRKAG1	5571	0.79044	0.0888702	-1.62735	0.053653
HAT1	8520	0.790812	0.0802899	-1.70059	0.0441624
CCNK	8812	0.791397	0.199713	-0.946534	0.211953
SPAG5	10615	0.79154	0.137091	-1.25755	0.118351
EXO1	9156	0.79317	0.0273632	-2.12949	0.00274698
IRAK4	51135	0.793987	0.129498	-1.29126	0.109625
CDK5R1	8851	0.795892	0.0766264	-1.69174	0.0421848
UBE2A	7319	0.7961	0.114991	-1.37759	0.0907607
BRD3	8019	0.79762	0.0356111	-2.02858	0.00705048
DYRK4	8798	0.802445	0.0605531	-1.77758	0.0276216
CHD3	1107	0.802708	0.141615	-1.16378	0.136691
PPP3CB	5532	0.803311	0.125339	-1.25931	0.112139
NOP5/NOP58	51602	0.80448	0.110638	-1.35162	0.091226
CTBP1	1487	0.806692	0.0752478	-1.61387	0.0451471
ERCC2	2068	0.80716	0.0978736	-1.42692	0.0749471
ATP5A1	498	0.807498	0.132273	-1.18971	0.127221
CARM1	10498	0.808894	0.0748645	-1.59869	0.0456796
ERCC5	2073	0.809251	0.0753703	-1.59149	0.0464595
PCAF	8850	0.810514	0.087065	-1.48576	0.0622157
FLJ32752	144132	0.815469	0.150936	-1.04027	0.167963
INPP4B	8821	0.817215	0.0443128	-1.77133	0.0158245
TOP1	7150	0.817434	0.0375352	-1.81717	0.0102893
RRM1	6240	0.817971	0.225031	-0.747353	0.296143
MGMT	4255	0.818223	0.0322988	-1.84301	0.00666831
ADCK2	90956	0.818993	0.125277	-1.15928	0.128664
MDM2	4193	0.82053	0.307409	-0.558706	0.418402
USP11	8237	0.82219	0.112538	-1.21691	0.110675
HEL308	113510	0.822487	0.171579	-0.909137	0.214753
PIN1	5300	0.822796	0.101499	-1.28602	0.0930005
KIAA0377	9677	0.823342	0.162596	-0.942632	0.200256
SPHK1	8877	0.824859	0.218907	-0.736142	0.300053
MTMR6	9107	0.825772	0.0210926	-1.82344	0.00129855
LOC340156	340156	0.826181	0.0946999	-1.30825	0.084989
PTPLA	9200	0.827318	0.085954	-1.36207	0.0720005
CHD2	1106	0.827991	0.0323104	-1.74391	0.00757311
USP40	55230	0.831504	0.159489	-0.912168	0.208445
UBE2W	55284	0.832928	0.171163	-0.857269	0.232741
POLL	27343	0.833102	0.137801	-1.00327	0.170299
ATM	472	0.83393	0.126454	-1.0572	0.150079
XRCC2	7516	0.834661	0.11335	-1.12673	0.126507
LTK	4058	0.837066	0.122241	-1.05999	0.146543
FLJ22405	64419	0.839105	0.123693	-1.0389	0.152334
APEX1	328	0.846048	0.0503062	-1.4537	0.0303446
C18orf56	494514	0.847628	0.0495273	-1.4438	0.0299211
SETDB1	9869	0.848625	0.17297	-0.770443	0.268655
PTEN	5728	0.848897	0.0631415	-1.34233	0.0508852
PPP5C	5536	0.851778	0.102644	-1.06913	0.128426
PPFIA1	8500	0.853219	0.107335	-1.03261	0.140433
ELAC1	55520	0.853488	0.145902	-0.846278	0.223771
ATP6V0A2	23545	0.854655	0.0936505	-1.10011	0.113658
GSG2	83903	0.85576	0.103081	-1.03798	0.135226
MPHOSPH1	9585	0.859437	0.144036	-0.819344	0.232711
POLDIP3	84271	0.860055	0.0903278	-1.07829	0.113893
HIPK3	10114	0.860089	0.12312	-0.906083	0.187286
PPM1D	8493	0.86058	0.0162641	-1.47378	0.000473997
HDAC9	9734	0.861443	0.105208	-0.985844	0.149111
RFC5	5985	0.861953	0.212711	-0.594442	0.37779
RECQL	5965	0.86262	0.167657	-0.716203	0.291508
NUDT15	55270	0.862996	0.163993	-0.726338	0.28469
SET7	80854	0.864718	0.115421	-0.911933	0.17875
NCOA3	8202	0.86532	0.104459	-0.962084	0.15419
AASDHPPT	60496	0.866804	0.04642	-1.27934	0.0339473
UBE2Q1	55585	0.866928	0.256065	-0.488343	0.463131
MAST4	375449	0.869964	0.0407579	-1.27843	0.0263317
FEN1	2237	0.871918	0.169458	-0.662287	0.32061
MK-STYX	51657	0.872159	0.0829701	-1.02457	0.114695
CDY2B	203611	0.873789	0.0842173	-1.0048	0.120237
MMP9	4318	0.875342	0.0022809	-1.33725	7.22527e-62
SUV420H1	51111	0.876746	0.326823	-0.362672	0.580762
Non-Transfect Control	Non-Transfect Control	0.879216	0.0296368	-1.23512	0.0130302
KUB3	91419	0.87944	0.0789334	-0.987161	0.116233
TAF15	8148	0.880045	0.1855	-0.577834	0.379168
PSKH2	85481	0.88018	0.0316028	-1.21762	0.0160766
CDC25C	995	0.880368	0.130249	-0.746978	0.252273
LAK	80216	0.881429	0.215547	-0.504921	0.441334
UBE2D4	51619	0.887016	0.0499754	-1.06844	0.0551407
PPM1A	5494	0.887421	0.158463	-0.612392	0.343547
FLJ25449	151649	0.887458	0.0685574	-0.972761	0.102133
UFD1L	7353	0.888435	0.112769	-0.762613	0.228183
USP19	10869	0.888989	0.149592	-0.629864	0.327335
RNF148	378925	0.889765	0.229508	-0.44502	0.493072
FLJ13052	65220	0.890199	0.101084	-0.79863	0.199804
PCOLN3	5119	0.89298	0.0369011	-1.06772	0.0310637
BRIP1	83990	0.894135	0.137622	-0.636953	0.31413
FBXO32	114907	0.896157	0.167297	-0.542254	0.394861
EYA3	2140	0.896486	0.046125	-0.995496	0.0552285
TAF1C	9013	0.897377	0.0647776	-0.904211	0.108334
LASS6	253782	0.897782	0.0849068	-0.810797	0.171021
DNMT2	1787	0.900463	0.190822	-0.468714	0.461744
PPP2R5D	5528	0.901121	0.0367417	-0.987083	0.0362713
ASK	10926	0.90213	0.0759009	-0.81429	0.15331
ENC1	8507	0.905006	0.171523	-0.486639	0.438761
MSH2	4436	0.906853	0.108316	-0.651888	0.274404
UBE2R2	54926	0.907081	0.0802635	-0.755491	0.181348
CUL5	8065	0.908453	0.141339	-0.540746	0.378548
POP4	10775	0.90968	0.127269	-0.572581	0.343922
UBE3A	7337	0.910939	0.134125	-0.545307	0.369061
TP53RK	112858	0.911566	0.12413	-0.569735	0.342464
PLK3	1263	0.911712	0.23087	-0.354613	0.575995
USP27X	389856	0.914491	0.140563	-0.507019	0.402622
TP53	7157	0.914634	0.273595	-0.295351	0.643153
CBLL1	79872	0.91549	0.178706	-0.419308	0.498973
PSEN2	5664	0.915508	0.0632522	-0.750169	0.144092
CDC14A	8556	0.916555	0.0789382	-0.683237	0.207286
FBXL5	26234	0.91664	0.208725	-0.364678	0.560769
OSR1	9943	0.917019	0.196818	-0.381057	0.541351
INPP5E	56623	0.918051	0.101866	-0.593564	0.297815
FLJ11200	55325	0.922223	0.179297	-0.384903	0.531006
UBE2H	7328	0.92236	0.280838	-0.262389	0.679406
UBE2I	7329	0.923589	0.225855	-0.31274	0.617361
INOC1	54617	0.923628	0.147297	-0.438159	0.464109
ATR	545	0.923894	0.170776	-0.391192	0.521103
SPO11	23626	0.925205	0.137289	-0.450762	0.445132
CYLD	1540	0.925536	0.09254	-0.566987	0.297658
MAD2L2	10459	0.926893	0.0632263	-0.649168	0.180826
STAMBP	10617	0.92776	0.10089	-0.525975	0.340527
LIG1	3978	0.92857	0.059438	-0.64623	0.170124
PRKAG2	51422	0.929515	0.138268	-0.422721	0.470608
ADARB2	105	0.929976	0.0270867	-0.721532	0.0347045
SIRT7	51547	0.931156	0.144004	-0.401355	0.494952
CASP8	841	0.931484	0.0231834	-0.713469	0.0228237
PBEF1	10135	0.931817	0.16044	-0.36748	0.538536
SMARCAD1	56916	0.933006	0.169406	-0.346494	0.564321
MYST3	7994	0.93354	0.126488	-0.423011	0.459071
RAD51C	5889	0.936449	0.148041	-0.363289	0.534901
PPP2R2D	55844	0.937077	0.0819354	-0.507077	0.314475
IPO8	10526	0.939141	0.147401	-0.348983	0.549013
ANKIB1	54467	0.940035	0.00927819	-0.640294	5.49722e-05
RAD51	5888	0.941704	0.230457	-0.23451	0.704222
CHAT	1103	0.943504	0.0544194	-0.523511	0.211405
NLK	51701	0.94679	0.142615	-0.312334	0.584695
POLN	353497	0.94679	0.104098	-0.380835	0.469708
TAZ	6901	0.947769	0.0968651	-0.388576	0.449239
PPP2CZ	333926	0.949287	0.0715166	-0.43171	0.344036
LPIN3	64900	0.950092	0.0608139	-0.448497	0.290067
DTYMK	1841	0.951168	0.0587078	-0.44335	0.285208
DBR1	51163	0.951941	0.130734	-0.299344	0.58983
BAP1	8314	0.952663	0.138292	-0.283861	0.613722
MAST3	23031	0.952741	0.15594	-0.260145	0.652319
SMARCE1	6605	0.957489	0.16406	-0.225309	0.69778
RAD54B	25788	0.957696	0.14968	-0.239929	0.673208
RTCD1	8634	0.958154	0.0146178	-0.443607	0.0147028
FLJ23074	80122	0.9588	0.0223326	-0.429921	0.0672956
ROCK2	9475	0.958815	0.334493	-0.118609	0.850962
USP44	84101	0.959084	0.0399393	-0.403547	0.213643
FBXO11	80204	0.961186	0.10704	-0.273485	0.594655
DLG7	9787	0.962013	0.250516	-0.142121	0.817526
RNF2	6045	0.965436	0.202611	-0.154986	0.795655
CDY1B	253175	0.966324	0.168776	-0.17467	0.762858
HDAC5	10014	0.966591	0.0228303	-0.3482	0.262236
NCOA1	8648	0.96688	0.0238565	-0.344294	0.122958
MUTYH	4595	0.968183	0.0822939	-0.255918	0.572861
AEBP1	165	0.96887	0.0753631	-0.259737	0.549497
CTH	1491	0.969371	0.0393027	-0.302834	0.308019
THNSL1	79896	0.970209	0.105602	-0.211523	0.674015
ACF	29974	0.97061	0.102758	-0.211864	0.670015
MYST2	11143	0.971101	0.350199	-0.0797452	0.899509
CLK3	1198	0.971235	0.0574032	-0.262808	0.47802
SUV39H2	79723	0.971423	0.134748	-0.174427	0.748962
ASNA1	439	0.973669	0.0926492	-0.200376	0.672006
UMP-CMPK	51727	0.975259	0.18196	-0.12102	0.835922
KIAA1804	84451	0.975789	0.10848	-0.169291	0.736866
USP9Y	8287	0.976349	0.139919	-0.140683	0.797592
STK24	8428	0.977212	0.1449	-0.132272	0.811151
SHFM1	7979	0.977414	0.150318	-0.127704	0.819279
USP25	29761	0.97852	0.26962	-0.0752967	0.902976
DCK	1633	0.979426	0.312461	-0.0630982	0.919687
MGC42105	167359	0.979711	0.198645	-0.0924675	0.876021
PRKDC	5591	0.981079	0.131993	-0.117102	0.827401
ARL4A	10124	0.98288	0.122377	-0.111299	0.831482
UBE2O	63893	0.983681	0.0500596	-0.154267	0.631528
RUVBL1	8607	0.984643	0.207359	-0.0675504	0.90979
SAE1	10055	0.985123	0.126692	-0.0945938	0.857955
NTAN1	123803	0.985673	0.149571	-0.081297	0.883703
UBE2B	7320	0.986837	0.0705107	-0.112642	0.778188
ATP2A3	489	0.987935	0.0894477	-0.0934024	0.837608
USP3	9960	0.988373	0.216924	-0.0492469	0.9346
NSD1	64324	0.989232	0.0543835	-0.0997984	0.766117
SUMO2P7	100131823	0.991967	0.138936	-0.0480184	0.929557
PRKWNK2	65268	0.992465	0.0681928	-0.0652512	0.86674
NAT8	9027	0.996069	0.185928	-0.0188998	0.974219
CHEK2	11200	0.996333	0.149352	-0.0208323	0.970077
FBXO25	26260	0.997565	0.0429777	-0.0237258	0.931984
TESK2	10420	0.99803	0.229312	-0.00795871	0.989553
VRK1	7443	0.999125	0.185005	-0.00422335	0.994298
siNS Control	siNS Control	1	0.0931921	0	1
PTGS1	5742	1.00007	0.105109	0.000528977	0.998985
PIAS2	9063	1.0015	0.147369	0.00861623	0.987421
STK17B	9262	1.00431	0.191103	0.0202845	0.972305
PRDM9	56979	1.00483	0.132484	0.0298084	0.955347
PPEF1	5475	1.00568	0.0710774	0.0485042	0.902716
NEK3	4752	1.00762	0.201226	0.0343767	0.953598
LHPP	64077	1.00995	0.0198732	0.104396	0.488993
BCOR	54880	1.01044	0.0639829	0.0923308	0.804817
DUSP14	11072	1.01051	0.146617	0.0605124	0.912504
NXN	64359	1.01102	0.18366	0.0535167	0.926661
POLH	5429	1.01124	0.0536219	0.104579	0.752605
DUSP1	1843	1.01175	0.142522	0.0690127	0.899522
SMARCA1	6594	1.0127	0.0503174	0.119958	0.706294
LATS2	26524	1.01297	0.0292554	0.132786	0.527923
TNKS	8658	1.01543	0.232557	0.0615697	0.918996
XRCC5	7520	1.01853	0.112018	0.127169	0.801616
NDRG1	10397	1.02191	0.119498	0.144559	0.781106
USP54	159195	1.02467	0.0845005	0.19612	0.663854
YPEL1	29799	1.02597	0.163238	0.138179	0.80878
MSRB	22921	1.02644	0.0550902	0.244258	0.494165
NME7	29922	1.02802	0.110289	0.194024	0.703225
CDADC1	81602	1.02873	0.062703	0.255818	0.51135
FMR1	2332	1.03023	0.126023	0.192896	0.718288
STK19	8859	1.03246	0.128012	0.20501	0.703599
NEIL3	55247	1.03274	0.13836	0.196234	0.721832
PPP2R3A	5523	1.03292	0.0947148	0.247734	0.608773
TRIM33	51592	1.03293	0.208948	0.143922	0.810509
PRPS2	5634	1.03392	0.0973306	0.251704	0.607855
UBE3C	9690	1.03429	0.130189	0.214162	0.693199
ENPP7	339221	1.03651	0.0618613	0.326391	0.414347
RNF6	6049	1.03755	0.105952	0.266099	0.602172
KHSRP	8570	1.03914	0.0770905	0.323597	0.472305
PARP4	143	1.0395	0.129856	0.247145	0.651075
CCRK	23552	1.04081	0.0944975	0.307487	0.53279
UBR1	197131	1.04141	0.117881	0.275542	0.605075
USP2	9099	1.04182	0.255904	0.153539	0.803765
CDK7	1022	1.04234	0.0790887	0.346397	0.451919
FBXO21	23014	1.04491	0.0744598	0.376513	0.405823
POLE2	5427	1.04528	0.135591	0.275185	0.62165
CBLC	23624	1.04601	0.163194	0.244834	0.673713
PRIMA1	145270	1.0462	0.104437	0.33009	0.523857
Mock Control	Mock Control	1.04706	0.0209076	0.492776	0.041014
RNF12	51132	1.04805	0.104264	0.343637	0.508655
USP15	9958	1.05031	0.118477	0.333778	0.538775
FBXO4	26272	1.05057	0.183368	0.245855	0.680072
ISG20L2	81875	1.05115	0.0595862	0.462402	0.273973
JIK	51347	1.05244	0.219334	0.220054	0.719009
PTPN11	5781	1.05285	0.141669	0.311645	0.584601
UBA2	10054	1.05349	0.0538009	0.497104	0.224641
STK29	9024	1.05373	0.161068	0.288749	0.621893
HTCD37	58497	1.05554	0.0963432	0.414332	0.423288
FLJ10458	54475	1.05755	0.154064	0.319616	0.584099
UCHL3	7347	1.05787	0.266433	0.205013	0.742947
UBE3B	89910	1.05844	0.227483	0.237718	0.699913
AFMID	125061	1.05934	0.0887602	0.461063	0.36629
CDKL1	8814	1.06004	0.107329	0.422426	0.434826
NTRK2	4915	1.06009	0.0133077	0.638276	0.00227273
PPM1G	5496	1.06081	0.0361493	0.608323	0.0919766
MUS81	80198	1.06262	0.152208	0.350885	0.550115
WRNIP1	56897	1.06364	0.163988	0.337414	0.57081
WRN	7486	1.06463	0.244635	0.246888	0.692171
PPP4R1	9989	1.0649	0.0914609	0.497021	0.343738
G3BP	10146	1.06507	0.00794802	0.695684	1.90946e-06
MCM6	4175	1.06529	0.187375	0.311991	0.607562
ERBB2IP	55914	1.06693	0.20174	0.301174	0.623631
PPIH	10465	1.067	0.134624	0.409218	0.479599
PAPOLG	64895	1.06889	0.306381	0.215107	0.734517
AKT3	10000	1.06957	0.149967	0.394039	0.50607
PR48	28227	1.07091	0.0446611	0.686177	0.105008
CDC23	8697	1.07147	0.0734	0.602476	0.232364
FLJ23751	92370	1.07179	0.113506	0.488854	0.387512
RECQL4	9401	1.07408	0.16102	0.398205	0.509153
GMPS	8833	1.07453	0.094005	0.563071	0.302856
USP32	84669	1.07684	0.130948	0.478073	0.416401
MBD4	8930	1.07747	0.0985862	0.571022	0.306144
NEK5	341676	1.07767	0.092477	0.591561	0.282381
AK7	122481	1.08264	0.195911	0.380921	0.54106
HNF4A	3172	1.08305	0.11345	0.565641	0.332214
TESK1	7016	1.08506	0.269537	0.298249	0.639515
UBE2E3	10477	1.08626	0.129215	0.541458	0.366902
SUV420H2	84787	1.08689	0.349659	0.240114	0.708842
HECTD1	25831	1.08716	0.0493883	0.82636	0.0876707
NEK11	79858	1.08751	0.1796	0.432516	0.48757
TLE2	7089	1.08847	0.157436	0.483597	0.433042
NR2C1	7181	1.08875	0.158541	0.4826	0.434532
MYST4	23522	1.08899	0.21228	0.383846	0.5433
DNMT3B	1789	1.0904	0.188299	0.430273	0.493176
PARP1	142	1.09057	0.0589562	0.82132	0.113615
POLE	5426	1.09131	0.142469	0.536345	0.382482
USP7	7874	1.09246	0.0892384	0.716602	0.213495
PRKAB2	5565	1.09341	0.168326	0.485518	0.437869
MOV10L1	54456	1.09363	0.331744	0.271723	0.6733
RPS6KL1	83694	1.09469	0.259268	0.343682	0.591719
LENG5	79042	1.09518	0.126428	0.606014	0.321886
SMARCA2	6595	1.09811	0.120622	0.643649	0.293906
LEPREL2	10536	1.09921	0.11061	0.68596	0.259965
CAMK4	814	1.1	0.0749684	0.836111	0.14511
UBE2U	148581	1.10074	0.210736	0.437202	0.494769
TENR	132612	1.10158	0.123514	0.656508	0.290002
FLJ31952	146857	1.10236	0.161255	0.549598	0.386167
PSKH1	5681	1.10559	0.120418	0.693457	0.267718
CRSP9	9443	1.1069	0.69992	0.151395	0.816118
RTEL1	51750	1.1086	0.0253489	1.12453	0.00999919
NEK1	4750	1.1101	0.2613	0.396859	0.541438
UBE2G1	7326	1.1107	0.156858	0.606755	0.345935
SLFN5	342615	1.11073	0.190505	0.52211	0.420051
AURKB	9212	1.11303	0.0631264	1.00414	0.0871523
HERC6	55008	1.11308	0.134648	0.690524	0.282712
FBXO5	26271	1.11358	0.098334	0.838346	0.182395
ADARB1	104	1.11439	0.187154	0.547143	0.400687
FLT1	2321	1.11797	0.0638209	1.04445	0.0823472
MASTL	84930	1.119	0.0844095	0.946413	0.133026
DNTT	1791	1.11963	0.235772	0.47188	0.472182
DUSP9	1852	1.12054	0.225467	0.494084	0.452202
HAK	115701	1.12107	0.089658	0.936222	0.142852
ARK5	9891	1.12158	0.0822914	0.977904	0.123021
DLP	54957	1.12203	0.131406	0.757505	0.248577
ERCC4	2072	1.12213	0.226774	0.498144	0.449383
RERG	85004	1.12273	0.0874713	0.960248	0.134173
PARN	5073	1.12463	0.0312499	1.26797	0.0142287
PIM2	11040	1.12514	0.237285	0.490886	0.457425
CKN1	1161	1.12529	0.365301	0.332326	0.612731
UBE1	7317	1.12585	0.130942	0.783052	0.23743
DPYSL4	10570	1.12728	0.0903797	0.980417	0.133465
FLJ23356	84197	1.12808	0.0780363	1.05374	0.102683
AOF2	23028	1.12863	0.164338	0.680841	0.30782
JAK1	3716	1.12864	0.0850427	1.01966	0.118357
SRPK2	6733	1.1301	0.227362	0.529449	0.426084
SOD2	6648	1.13044	0.122397	0.847933	0.205577
USP28	57646	1.1305	0.15022	0.738206	0.271051
RNF130	55819	1.1314	0.158691	0.714014	0.28773
RP6-213H19.1	51765	1.13222	0.150884	0.745549	0.268089
TEP1	7011	1.1329	0.146558	0.765232	0.256523
FBXO3	26273	1.13339	0.121104	0.872887	0.196011
ZCCHC11	23318	1.13349	0.0273847	1.37431	0.00795125
SRP72	6731	1.13372	0.194264	0.620629	0.355364
ANKRD3	54101	1.13589	0.112758	0.92894	0.171287
RAD54L	8438	1.13666	0.0823151	1.09907	0.100862
FNBP1	23048	1.13734	0.112921	0.938042	0.168906
MCM7	4176	1.13737	0.151091	0.773822	0.255681
RAG1	5896	1.13845	0.039095	1.37001	0.0208073
POLD4	57804	1.14211	0.225591	0.582218	0.389114
NME2	4831	1.1434	0.213528	0.615509	0.364702
MLCK	91807	1.14587	0.0405146	1.43547	0.020376
TTF2	8458	1.14711	0.0486777	1.39916	0.030891
NEIL1	79661	1.14723	0.223041	0.60907	0.371254
MET	4233	1.14778	0.1908	0.695957	0.311652
FLJ34389	197259	1.14899	0.157852	0.812803	0.243397
UBE4A	9354	1.15337	0.0957983	1.14756	0.107838
PDIK1L	149420	1.15374	0.0756954	1.28051	0.0701176
RRM2B	50484	1.15424	0.050941	1.45223	0.0310759
PARK2	5071	1.15478	0.0539055	1.4377	0.0349199
KDR	3791	1.15532	0.107803	1.08998	0.128968
SMARCA4	6597	1.15536	0.113578	1.05744	0.140445
EIF2AK4	440275	1.15811	0.0521321	1.4807	0.0311131
CHKB	1120	1.15909	0.127665	1.00654	0.162878
PARP2	10038	1.16053	0.105002	1.14345	0.116816
FBXL3A	26224	1.16099	0.0937556	1.21786	0.0955059
MSH6	2956	1.1613	0.171681	0.825748	0.244932
AURKC	6795	1.16244	0.129891	1.01611	0.162013
PTPN20A	653129	1.16449	0.200994	0.742472	0.291932
COIL	8161	1.16532	0.0817645	1.33351	0.0709806
PPIE	10450	1.16561	0.0806125	1.34402	0.0688967
TAF6L	10629	1.16641	0.178522	0.826349	0.247527
ERCC1	2067	1.16646	0.184419	0.805614	0.258186
RPS6KA5	9252	1.17008	0.542089	0.309204	0.64131
USP26	83844	1.17327	0.0979707	1.28147	0.0908068
CDK4	1019	1.17358	0.038087	1.72419	0.0119506
USP46	64854	1.17389	0.0437244	1.68925	0.0169993
UBE2Q2	92912	1.17682	0.116874	1.18293	0.119087
RNASEH2A	10535	1.17757	0.0709823	1.51578	0.0472564
CBX4	8535	1.17793	0.0720394	1.51058	0.0484779
POP5	51367	1.1781	0.0812393	1.44058	0.0611487
PPP6C	5537	1.18094	0.191541	0.849452	0.243224
NME1	4830	1.18164	0.154046	1.0089	0.177416
PPM1F	9647	1.18324	0.0670164	1.59639	0.0396036
XYLB	9942	1.18389	0.182586	0.897046	0.222946
POLM	27434	1.18418	0.0901502	1.42051	0.0699519
FBXO7	25793	1.1845	0.185508	0.888748	0.22684
TNRC11	9968	1.18642	0.136455	1.12818	0.140989
SAMHD1	25939	1.18756	0.15383	1.04283	0.168642
NEK9	91754	1.18847	0.118827	1.24805	0.110025
UBE2L3	7332	1.18851	0.210696	0.818223	0.261194
NEK8	284086	1.19089	0.244838	0.728675	0.309303
UBOX5	22888	1.19131	0.1655	1.00722	0.182839
NMNAT1	64802	1.19566	0.544072	0.354451	0.596923
NYD-SP25	89882	1.19649	0.108591	1.37314	0.0874609
ELP3	55140	1.19676	0.124407	1.26579	0.110636
PSMC5	5705	1.19737	0.385592	0.497532	0.468839
MYO3B	140469	1.19987	0.147593	1.14502	0.143087
PPP2R1B	5519	1.2	0.0259895	2.06722	0.00242362
CDC25B	994	1.20226	0.0926475	1.53918	0.0620186
CASP3	836	1.2062	0.0444977	1.99666	0.0123967
TDG	6996	1.2067	0.0518516	1.93819	0.0178312
UBE2N	7334	1.20731	0.106669	1.46359	0.0769955
LPIN1	23175	1.20733	0.102061	1.50018	0.0709952
RBBP4	5928	1.20768	0.0724793	1.75915	0.036454
CCNB1IP1	57820	1.20778	0.131792	1.28729	0.111307
CENTG1	116986	1.20964	0.129767	1.31219	0.106781
FLJ20321	54897	1.21003	0.130169	1.31196	0.107008
USP4	7375	1.21135	0.100665	1.54065	0.066838
USP5	8078	1.2125	0.120191	1.3972	0.0912851
FLJ32685	152110	1.21591	0.0640279	1.90952	0.0260786
DKFZP434C212	26130	1.21626	0.0178074	2.2793	0.00022809
RIOK1	83732	1.21691	0.126133	1.38311	0.0958756
RNGTT	8732	1.22049	0.102629	1.5905	0.0641244
PPAPDC1	196051	1.22185	0.222108	0.921042	0.225589
PPP2R5C	5527	1.22241	0.067019	1.93761	0.0270897
ZNF650	130507	1.22251	0.107318	1.5655	0.0685186
USP29	57663	1.22318	0.124958	1.43172	0.0897399
TRIB3	57761	1.22464	0.339157	0.638675	0.369982
SPAST	6683	1.22602	0.250483	0.845698	0.258387
KIAA0073	23398	1.22669	0.141352	1.3389	0.108233
MAP4K4	9448	1.22687	0.0951029	1.70383	0.0526634
NEK6	10783	1.22859	0.0822747	1.83886	0.039106
FLJ10761	55224	1.22903	0.416686	0.536405	0.441547
FBXW2	26190	1.22933	0.09405	1.7321	0.0505156
ESPL1	9700	1.22948	0.50858	0.443831	0.516308
USP39	10713	1.23165	0.214574	0.990235	0.202206
USP21	27005	1.23336	0.19977	1.05863	0.180105
PPP2R2C	5522	1.23425	0.0893435	1.81448	0.0439243
RFC3	5983	1.23477	0.0798667	1.91284	0.0349963
CUL2	8453	1.2351	0.497312	0.46465	0.498933
C14ORF20	283629	1.23586	0.121674	1.53896	0.0775928
POLQ	10721	1.23632	0.121028	1.54714	0.0765813
PRKACG	5568	1.23758	0.280148	0.804711	0.279527
HDAC2	3066	1.23815	0.141206	1.40763	0.0993069
ACIN1	22985	1.23835	0.17599	1.19687	0.143219
PPFIBP2	8495	1.24045	0.126631	1.52933	0.0805678
PSPHL	8781	1.24074	0.0200114	2.52572	0.000378843
HDAC7A	51564	1.24088	0.00525886	2.58063	3.89989e-11
ANKK1	255239	1.24267	0.0590035	2.20005	0.0172417
RRAGB	10325	1.24441	0.379667	0.625197	0.380834
siERCC1 Control	siERCC1 Control	1.24649	1.24335	2.63296	3.42751e-10
TOP3B	8940	1.24701	0.155526	1.36239	0.110129
JJAZ1	23512	1.24783	0.25722	0.905868	0.236969
ATP11C	286410	1.25036	0.0902375	1.93	0.039455
BRCA2	675	1.25049	0.0984339	1.84792	0.0467159
UBE2E2	7325	1.25051	0.0438216	2.4326	0.00787559
BMI1	648	1.25067	0.106204	1.77411	0.0539593
TYMS	7298	1.25122	0.169365	1.29955	0.123529
DYRK1B	9149	1.25132	0.0888286	1.95211	0.0379646
DNMT1	1786	1.25157	0.064827	2.21607	0.0197291
CDC7	8317	1.25394	0.0649519	2.23547	0.0194431
PPP1CC	5501	1.25442	0.152293	1.42495	0.101032
DCPS	28960	1.2545	0.189486	1.20522	0.145181
RAD1	5810	1.25538	0.139152	1.52489	0.0857039
SUV39H1	6839	1.25779	0.324259	0.764087	0.302324
CDC25A	993	1.25818	0.148384	1.47345	0.0941573
USP34	9736	1.25829	0.0672024	2.24808	0.020228
CKS2	1164	1.26057	0.0316725	2.6473	0.00272275
TOP3A	7156	1.26119	0.247366	0.988109	0.208765
SIRT6	51548	1.26357	0.102627	1.90133	0.0459964
PRKAB1	5564	1.26978	0.465745	0.567992	0.421371
C14ORF130	55148	1.2706	0.074494	2.26811	0.0229499
siCHEK1 Control	siCHEK1 Control	1.27087	0.159247	1.46802	0.0979978
SLK	9748	1.27098	0.0931087	2.05699	0.0360655
CBL	867	1.27253	0.190308	1.2861	0.130952
RNF14	9604	1.27466	0.106162	1.9443	0.0454292
NME5	8382	1.27744	0.0466103	2.66259	0.00743513
FLJ10260	55106	1.27781	0.261535	1.0006	0.207017
CRK7	51755	1.27907	0.0686434	2.41113	0.0181318
PNPT1	87178	1.2791	0.199666	1.26666	0.136213
FBXL13	222235	1.27978	0.136194	1.69538	0.0700655
ANAPC11	51529	1.28111	0.24125	1.08693	0.180867
MCM5	4174	1.28281	0.0853282	2.23822	0.0278571
UBE2D3	7323	1.28348	0.195435	1.30926	0.128258
PCK2	5106	1.28358	0.00699446	3.03447	1.48583e-16
HRMT1L6	55170	1.28408	0.124682	1.825	0.0578854
CDK3	1018	1.28482	0.0708016	2.43355	0.0186057
UBE2D2	7322	1.28785	0.0199968	3.01999	0.0002244
PRKCD	5580	1.28975	0.120662	1.90046	0.0524721
DKC1	1736	1.28998	0.105222	2.06305	0.0402866
PAK2	5062	1.29027	0.212257	1.25215	0.141131
CUL1	8454	1.29617	0.153109	1.65234	0.0781893
SRC	6714	1.29647	0.107926	2.07914	0.040579
MGC19764	162394	1.29706	0.230895	1.19307	0.155458
KIAA2002	79834	1.29811	0.185014	1.43902	0.107628
FBXL6	26233	1.29918	0.114631	2.02513	0.0448135
CETN2	1069	1.30036	0.118048	1.99707	0.0470577
HUWE1	10075	1.30225	0.169625	1.56172	0.0904627
RING1	6015	1.30255	0.0884531	2.35472	0.0262687
TREX2	11219	1.3042	0.152373	1.70311	0.0738973
PPP1R12C	54776	1.30431	0.135482	1.85058	0.0595417
TA-PP2C	160760	1.30434	0.0900119	2.34897	0.0269052
TOPORS	10210	1.30502	0.197369	1.39748	0.115498
ERBB2	2064	1.30569	0.295395	0.98689	0.214831
CHD7	55636	1.30593	0.16181	1.63835	0.0814814
TNKS2	80351	1.3063	0.172533	1.56202	0.0910624
CP	1356	1.30786	0.22198	1.27877	0.138006
NRBP	29959	1.308	0.187077	1.47368	0.103761
DEPC-1	221120	1.30922	0.0714752	2.63289	0.0161016
DKFZP566K0524	26095	1.31324	0.1109	2.16237	0.0385291
WBSCR27	155368	1.31425	0.103341	2.2583	0.0333367
DNASE1L3	1776	1.31464	0.401653	0.76309	0.307648
FUK	197258	1.31549	0.185584	1.5192	0.0982185
ALOX15B	247	1.31715	0.0443568	3.07291	0.00490461
RAD51L1	5890	1.31761	0.571016	0.548952	0.436989
PSMD4	5710	1.3192	0.220168	1.33513	0.128424
CDC2L1	984	1.3194	0.075106	2.66859	0.0167815
POLA	5422	1.31998	0.122317	2.08083	0.0447146
IBRDC2	255488	1.32027	0.179831	1.58124	0.090594
ERCC3	2071	1.32034	0.0486253	3.04749	0.00610869
BRDT	676	1.32127	0.101097	2.33658	0.0305835
TMX2	51075	1.32144	0.123522	2.0774	0.0451706
PINK1	65018	1.32175	0.166278	1.688	0.0782184
LMTK3	114783	1.32534	0.118477	2.15835	0.0407516
SMARCA5	8467	1.32567	0.116703	2.18061	0.0395039
HRMT1L1	3275	1.32606	0.154008	1.81136	0.066479
NOSIP	51070	1.32797	0.0715031	2.79215	0.0143147
HINT1	3094	1.32839	0.128259	2.07132	0.0466229
SIAH2	6478	1.33116	0.227784	1.34557	0.127859
RRM2	6241	1.33127	0.13953	1.97433	0.0537823
USP53	54532	1.3314	0.166988	1.73298	0.0747728
PTK2	5747	1.33459	0.28558	1.11382	0.179438
USP31	57478	1.33464	0.216221	1.4213	0.115269
CDKL2	8999	1.3351	0.0361021	3.35301	0.00237566
SMC1L1	8243	1.33576	0.131555	2.08265	0.0469327
UBE2D1	7321	1.33603	0.0967596	2.50133	0.0256667
LOC283989	283989	1.33645	0.215091	1.43531	0.113232
DUSP4	1846	1.33662	0.221089	1.40303	0.118467
ATE1	11101	1.33807	0.192403	1.58137	0.0927917
DUSP11	8446	1.3396	0.332724	0.98283	0.219036
HDAC10	83933	1.34075	0.0898642	2.63206	0.0214814
ZDHHC1	29800	1.34419	0.291273	1.12546	0.177165
DUSP5	1847	1.34433	0.143089	2.01643	0.0524829
SFRS9	8683	1.34437	0.0913095	2.63946	0.0217397
CREBBP	1387	1.34574	0.289681	1.13619	0.174518
UBL4	8266	1.34865	0.292747	1.13484	0.17509
MTAP	4507	1.35037	0.211416	1.51646	0.102682
RKHD3	84206	1.35095	0.0181062	3.69673	5.69312e-05
MIB2	142678	1.35106	0.17884	1.74082	0.0763043
POP1	10940	1.35182	0.293792	1.14146	0.173647
TTBK2	146057	1.35215	0.0879714	2.74788	0.019264
POLI	11201	1.35752	0.163484	1.89988	0.0627282
PTBP1	5725	1.3606	0.0912568	2.76467	0.0198282
FLJ10006	55677	1.3621	0.131938	2.24168	0.0409334
NRK	203447	1.36335	0.154399	2.01476	0.0547748
CDK2	1017	1.37284	0.0437136	3.62212	0.00332504
POLD3	10714	1.37505	0.186942	1.79552	0.0734202
HACE1	57531	1.37737	0.143122	2.20958	0.04424
USP37	57695	1.3776	0.290753	1.23673	0.153273
PIM3	415116	1.37799	0.173586	1.91854	0.0632688
HEMK1	51409	1.3801	0.0441763	3.68555	0.0032843
FLJ22054	79612	1.38014	0.187176	1.81807	0.0718279
DKFZP761G058	152926	1.38031	0.21196	1.64253	0.0895309
TRIM28	10155	1.38038	0.154073	2.11245	0.0501139
USP24	23358	1.38251	0.0876535	2.98982	0.0162257
FEM1A	55527	1.38346	0.210282	1.66714	0.0870321
FRAP1	2475	1.38451	0.0144323	4.07743	3.20244e-06
FKBP5	2289	1.38849	0.142352	2.28328	0.0414547
PCBD	5092	1.38905	0.165772	2.04581	0.0551132
EHMT1	79813	1.38977	0.107577	2.73851	0.0237819
TRIM23	373	1.38982	0.216348	1.65482	0.0888889
HRMT1L2	3276	1.39191	0.200168	1.77498	0.0767337
CLK4	57396	1.3937	0.0702927	3.37276	0.00952466
MAPKAPK2	9261	1.39396	0.101628	2.85711	0.0207593
DUSP12	11266	1.3951	0.242927	1.51852	0.106083
RAD51L3	5892	1.39682	0.145143	2.30057	0.0413332
PLK4	10733	1.39702	0.0680688	3.44024	0.00871466
CDK11	23097	1.40031	0.171141	2.05425	0.0554807
OGG1	4968	1.40273	0.165924	2.11625	0.0517872
UGDH	7358	1.40399	0.0128654	4.29428	3.90464e-07
TARS	6897	1.40504	0.190755	1.90786	0.0662997
ULK4	54986	1.4103	0.034221	4.13287	0.00125458
ATP5B	506	1.41034	0.123593	2.65097	0.0283675
FBXO9	26268	1.41056	0.0413895	4.02624	0.00230597
PAPD5	64282	1.41256	0.196853	1.89424	0.0679067
PRKCE	5581	1.41626	0.11989	2.74127	0.0259793
APTX	54840	1.41715	0.0345535	4.19703	0.00124962
HTATIP	10524	1.41721	0.188299	1.98577	0.0613544
GARNL1	253959	1.41737	0.0909838	3.20456	0.0147445
RNF111	54778	1.41995	0.164466	2.22157	0.0471133
PUS1	80324	1.42035	0.122264	2.73429	0.0265026
USP1	7398	1.42155	0.0848792	3.34422	0.0124881
G22P1	2547	1.42292	0.190703	1.9925	0.0612607
CDC2L5	8621	1.42311	0.172752	2.15557	0.0509566
RPS6KA2	6196	1.42324	0.4531	0.914943	0.247046
C6ORF11	9277	1.42342	0.192935	1.97618	0.0624466
FLJ10774	55226	1.42425	0.223395	1.7527	0.0810628
TERT	7015	1.42709	0.106764	3.01374	0.0195768
USP45	85015	1.4271	0.169988	2.20316	0.0485814
STK22C	81629	1.42906	0.199459	1.94887	0.0647854
NEK4	6787	1.42933	0.179329	2.12437	0.0531805
MDA5	64135	1.43222	0.112577	2.95748	0.0212867
SIRT2	22933	1.43301	0.173604	2.1976	0.0492637
POP7	10248	1.43476	0.00708274	4.6518	9.92979e-19
LBR	3930	1.43495	0.144343	2.53155	0.034351
CDA	978	1.43677	0.0805792	3.54527	0.0104051
ARL4D	379	1.43873	0.150408	2.47957	0.0365848
ADCK1	57143	1.43973	0.14672	2.52987	0.0347226
BRD4	23476	1.44136	0.321381	1.319	0.140324
HDAC1	3065	1.44213	0.0126361	4.7013	1.81983e-07
POLS	11044	1.44523	0.170612	2.29025	0.0452583
PSMC1	5700	1.4455	0.0657162	3.90681	0.00635478
LASS3	204219	1.44756	0.210897	1.94109	0.0664276
DUB3	377630	1.4482	0.199991	2.03138	0.0601245
PRPS1L1	221823	1.45442	0.108636	3.17488	0.017949
USP17	391627	1.45938	0.274503	1.58466	0.101098
SPEG	10290	1.45951	0.130055	2.87196	0.0251969
MSH3	4437	1.46123	0.194643	2.13728	0.0542533
CTPS	1503	1.46384	0.233103	1.84767	0.0746299
NEDD8	4738	1.46519	0.151108	2.6203	0.033011
DOT1L	84444	1.46683	0.0424723	4.55821	0.00187986
USP35	57558	1.46764	0.323054	1.39086	0.128881
PRIM2A	5558	1.46913	0.0810875	3.79769	0.0091307
PTP4A3	11156	1.47003	0.0726932	3.97688	0.00715516
CHD5	26038	1.47127	0.130075	2.94522	0.0239959
HDAC11	79885	1.47466	0.229502	1.91627	0.0696292
PCGF2	7703	1.47503	0.174686	2.39927	0.0419032
ACP5	54	1.47537	0.0537223	4.41923	0.00342205
ATRX	546	1.47965	0.11729	3.20182	0.0188491
HECW2	57520	1.4806	0.171758	2.45942	0.0396934
C10ORF89	118672	1.48079	0.149189	2.73325	0.0302277
XRCC3	7517	1.48105	0.0481222	4.58657	0.0025039
PIAS1	8554	1.48131	0.150292	2.7217	0.0306013
LIG3	3980	1.48344	0.0727679	4.08873	0.00677194
STK32C	282974	1.48447	0.0831232	3.87959	0.00902717
SET	6418	1.48455	0.148731	2.76071	0.0296005
MTA2	9219	1.48839	0.49034	0.978509	0.226599
ADCK5	203054	1.48865	0.145845	2.82333	0.028029
DHPS	1725	1.4887	0.214443	2.0901	0.058346
KIAA1008	22894	1.48874	0.23226	1.95294	0.0674982
PHYHD1	254295	1.48903	0.155897	2.69249	0.0318693
FRK	2444	1.48945	0.0454202	4.7212	0.00205767
DYRK1A	1859	1.49135	0.0512365	4.62018	0.00282647
PPM1H	57460	1.4923	0.173905	2.49519	0.0388369
RNMT	8731	1.49302	0.0973363	3.65861	0.012178
POLA2	23649	1.49378	0.166489	2.588	0.0355216
BRAP	8315	1.49488	0.0948517	3.72169	0.0114503
PRIM1	5557	1.49642	0.0967963	3.69454	0.0118732
FTSJ2	29960	1.4965	0.103223	3.57022	0.0135649
PAPOLB	56903	1.5018	0.146092	2.89579	0.0267166
ISG20	3669	1.50217	0.133335	3.08697	0.0222731
SUMO3	6612	1.50457	0.184567	2.44035	0.041522
HBXAP	51773	1.50631	0.123632	3.27029	0.018846
DCLRE1C	64421	1.50858	0.119457	3.35682	0.0174308
CDYL	9425	1.51063	0.0903317	3.93441	0.00970074
RECQL5	9400	1.51119	0.251593	1.90532	0.0719246
IBRDC1	154214	1.51133	0.0512272	4.80824	0.00259657
NEK2	4751	1.51238	0.180267	2.52491	0.0385629
LATS1	9113	1.51409	0.0993993	3.77303	0.0117031
FLJ34922	91607	1.51572	0.190276	2.4341	0.042218
ART4	420	1.51641	0.0729162	4.36424	0.00594598
UFC1	51506	1.51681	0.0801612	4.20424	0.00732171
AGTPBP1	23287	1.51857	0.00667813	5.55033	2.35937e-22
POLB	5423	1.52304	0.119853	3.44514	0.0166053
RANBP2	5903	1.52425	0.11509	3.54013	0.0152232
UBE2NL	389898	1.52527	0.347068	1.46168	0.119802
UBE4B	10277	1.5258	0.24773	1.98657	0.0664821
PSPH	5723	1.52671	0.138276	3.15874	0.0218157
CDC34	997	1.53383	0.0190677	5.612	2.47723e-05
TENS1	64759	1.53542	0.204321	2.38418	0.0450174
CUL3	8452	1.53646	0.171055	2.754	0.031946
LPIN2	9663	1.53928	0.23572	2.12755	0.057976
VRK3	51231	1.53976	0.159346	2.92398	0.0275079
CDK8	1024	1.54117	0.129167	3.39769	0.0180579
TRIM63	84676	1.54435	0.270688	1.90145	0.0732918
RNASEN	29102	1.54715	0.269711	1.9174	0.0721527
USP51	158880	1.55213	0.0802748	4.48891	0.00642269
WEE1	7465	1.55323	0.152557	3.09467	0.0240803
PKN3	29941	1.55937	0.103859	4.00868	0.0108346
CHD6	84181	1.5594	0.117246	3.73506	0.0139052
HDAC8	55869	1.55967	0.0917998	4.27841	0.00834893
UBE2V2	7336	1.56009	0.276589	1.91898	0.0723942
POLD2	5425	1.56179	0.30493	1.76192	0.0856242
WHSC1L1	54904	1.56449	0.278463	1.92238	0.0722562
NRF1	4899	1.56657	0.0936941	4.28733	0.00850713
POLK	51426	1.56937	0.0808547	4.6148	0.00613028
KIAA1596	57697	1.57776	0.42469	1.32882	0.142504
PIP5KL1	138429	1.57912	0.0570297	5.30049	0.00262805
MEN1	4221	1.57949	0.148056	3.31244	0.0207384
SUMO1	7341	1.58071	0.202899	2.60084	0.0381254
UBE1L	7318	1.58077	0.254828	2.14041	0.0584136
RAG2	5897	1.58229	0.254021	2.15203	0.0577959
ASB2	51676	1.58338	0.185603	2.80895	0.0318575
FBXO2	26232	1.58362	0.225594	2.39106	0.0461577
KIAA0317	9870	1.58518	0.222063	2.4299	0.0445855
MIDORI	57538	1.58836	0.0264533	6.07343	0.000177198
ADCK4	79934	1.58875	0.0504082	5.55678	0.00184501
TRRAP	8295	1.59089	0.296296	1.90238	0.0744208
HIPK1	204851	1.59369	0.263075	2.12719	0.0594869
U5-116KD	9343	1.59609	0.941047	0.630348	0.387029
CDC14B	8555	1.6026	0.0953888	4.51872	0.00780663
SIRT1	23411	1.6034	0.05759	5.50793	0.00247124
DHRS2	10202	1.60494	0.0562302	5.55793	0.002315
C9ORF67	84814	1.60523	0.181471	2.96679	0.0284213
CDK6	1021	1.60665	0.171271	3.11129	0.0252761
DUT	1854	1.60802	0.108083	4.26047	0.00996521
BUB1B	701	1.61081	0.259248	2.21718	0.0549598
UBE2S	27338	1.6111	0.154142	3.39268	0.0202509
DKFZP434C131	25989	1.61405	0.119862	4.0444	0.0120921
FBXL7	23194	1.61428	0.136183	3.7225	0.0156541
MCM3	4172	1.61457	0.0637407	5.44325	0.00304645
ALKBH2	121642	1.61507	0.137395	3.7048	0.0158953
ADPRTL3	10039	1.61985	0.16615	3.25381	0.0228417
FBXO6	26270	1.62355	0.145182	3.61442	0.0172801
SSTK	83983	1.62542	0.2013	2.81943	0.0326117
USP36	57602	1.62599	0.184287	3.03129	0.0274434
RBKS	64080	1.63116	0.0837968	5.03617	0.00537859
PPP3R2	5535	1.63268	0.055574	5.83092	0.00204521
CLK1	1195	1.6339	0.210205	2.75685	0.0345391
PSMC6	5706	1.63551	0.260977	2.2933	0.0517132
RNF150	57484	1.63597	0.0497008	6.02146	0.00150706
IGHMBP2	3508	1.63824	0.0919534	4.87501	0.00643018
FTSJ3	117246	1.63879	0.218444	2.68972	0.0366352
FLJ37970	283234	1.63909	0.0832994	5.11292	0.00517619
SSB	6741	1.64402	0.444747	1.41728	0.128865
FBXO10	26267	1.64412	0.125485	4.12091	0.0120772
XRN2	22803	1.64516	0.132401	3.98466	0.013425
NRBP2	340371	1.64778	0.340249	1.8362	0.0808465
FLT4	2324	1.64786	0.079097	5.30013	0.00449068
MTMR8	55613	1.64969	0.259105	2.35947	0.0489785
PTPN14	5784	1.65011	0.3439	1.82461	0.0818634
EDD1	51366	1.65205	0.212596	2.80906	0.0334483
BPGM	669	1.65409	0.184184	3.16876	0.0251864
ARL4C	10123	1.65465	0.247049	2.47935	0.0441645
PTPDC1	138639	1.65543	0.0815035	5.29405	0.00468697
C1orf48	25936	1.65783	0.259116	2.38894	0.0478609
MX1	4599	1.65864	0.169245	3.40899	0.0210501
GRK7	131890	1.66033	0.0139341	7.00781	2.09142e-07
PPM1L	151742	1.66117	0.159857	3.57315	0.018663
KIAA0625	23064	1.66168	0.380456	1.68925	0.0947036
CDKL5	6792	1.66384	0.122374	4.31577	0.0108062
FBXL19	54620	1.66546	0.0356176	6.67019	0.000481567
ADP-GK	83440	1.66842	0.0905536	5.14402	0.0056672
BLM	641	1.6706	0.143531	3.91862	0.0146376
TTBK1	84630	1.67162	0.229588	2.71053	0.0366292
ANAPC2	29882	1.67331	0.0585702	6.11718	0.00204962
BPNT1	10380	1.67383	0.0740723	5.66035	0.00357535
USP49	25862	1.67443	0.12817	4.25592	0.0115104
HELB	92797	1.67838	0.343715	1.9049	0.0758458
METTL3	56339	1.68218	0.336972	1.95119	0.0724811
USP47	55031	1.68362	0.182836	3.33121	0.0227919
PRKY	5616	1.68378	0.208318	2.99624	0.0293697
EYA2	2139	1.68416	0.140906	4.04982	0.0135575
PPIL2	23759	1.68704	0.180869	3.37668	0.0220982
FLJ32440	286053	1.68712	0.508959	1.32796	0.144274
EYA1	2138	1.6899	0.0976991	5.10972	0.00625566
MPG	4350	1.6903	0.468016	1.44656	0.125049
USP22	23326	1.69049	0.589421	1.15709	0.179574
ARD1	8260	1.69056	0.222096	2.8671	0.0326049
MAP3K6	9064	1.69095	0.228644	2.79844	0.0344347
FLJ32332	132160	1.69143	0.24594	2.62895	0.039514
UNG	7374	1.69234	0.084387	5.50692	0.00452668
EP300	2033	1.69714	0.158255	3.79592	0.0164894
POGZ	23126	1.70403	0.207151	3.09944	0.0274672
NP	4860	1.70949	0.147806	4.06047	0.0138937
MOV10	4343	1.70964	0.186919	3.39765	0.0221358
LOC402682	402682	1.7151	0.435083	1.60714	0.104353
KIT	3815	1.7166	0.0941901	5.40825	0.00535892
BUB1	699	1.72048	0.224695	2.96184	0.0307459
POLE4	56655	1.72611	0.446383	1.59232	0.106206
NCB5OR	51167	1.72781	0.44496	1.60095	0.105213
DUSP10	11221	1.72836	0.162697	3.88462	0.0159893
MCM4	4173	1.72862	0.133993	4.46416	0.0108092
TOP2B	7155	1.72964	0.279853	2.47369	0.0455642
TBDN100	80155	1.72968	0.254335	2.69381	0.0380391
UBE2C	11065	1.72975	0.0210872	7.63755	2.32495e-05
SBK1	388228	1.73026	0.142995	4.2785	0.0122774
DUSP8	1850	1.73233	0.282317	2.46327	0.0460019
PANK1	53354	1.73339	0.161217	3.93844	0.0154894
PSMC2	5701	1.73798	0.241249	2.85351	0.0336631
DBC1	1620	1.74156	0.0869926	5.81687	0.00420881
ZBED1	9189	1.74403	0.0421008	7.27583	0.000661322
WBSCR22	114049	1.74448	0.355061	2.02808	0.068062
LOC81691	81691	1.75069	0.041937	7.34581	0.000640615
MCM2	4171	1.75312	0.098298	5.56008	0.00531098
GTPBP4	23560	1.7533	0.130478	4.69812	0.00958267
SMARCAL1	50485	1.75709	0.470523	1.57838	0.108185
PRPF4B	8899	1.75957	0.234993	3.00468	0.030292
BRCA1	672	1.77311	0.108503	5.40518	0.00620977
HUMAUANTIG	29889	1.77399	0.0499714	7.31943	0.00100669
PLK1	5347	1.77467	0.205272	3.4363	0.022432
FKBP6	8468	1.77605	0.0411374	7.6182	0.000560038
HELIC1	10973	1.77951	0.108796	5.44151	0.00614239
PFTK1	5218	1.78384	0.0632852	6.95823	0.0018078
PTPN23	25930	1.78564	0.168175	4.08612	0.0147199
PRODH2	58510	1.78885	0.355237	2.14794	0.06134
NOS3	4846	1.79288	0.417372	1.85403	0.0811938
DUSP2	1844	1.79463	0.17369	4.03136	0.0153503
PHKG2	5261	1.80173	0.257906	2.92359	0.0326667
CHD1	1105	1.80453	0.266844	2.84638	0.0346348
PSMC4	5704	1.8097	0.412589	1.91426	0.0766486
USP38	84640	1.81205	0.28462	2.71147	0.0384702
MYST1	84148	1.82076	0.102287	5.93145	0.00486032
ITCH	83737	1.82744	0.134063	5.06787	0.00840262
PEG3	5178	1.82924	0.104526	5.92157	0.00498462
USP43	124739	1.83772	0.161844	4.48564	0.0120111
AKIP	54998	1.83976	0.137115	5.06528	0.00854333
LIG4	3981	1.84822	0.891589	0.946199	0.241144
PRPS1	5631	1.85195	0.217335	3.60273	0.0208551
MX2	4600	1.85482	0.117529	5.69907	0.00599953
PIN4	5303	1.86272	0.299779	2.74813	0.0378595
PRPF19	27339	1.88062	0.304507	2.76534	0.0375148
PGAM4	441531	1.88954	0.141326	5.25468	0.0081031
MGC8407	79012	1.89022	0.669146	1.31767	0.147684
NARF	26502	1.89308	0.0688109	7.70936	0.00168788
ALS2CR7	65061	1.89431	0.187092	4.27864	0.0141092
HECTD3	79654	1.8993	0.137049	5.42623	0.00744586
HDAC6	10013	1.90019	0.0822962	7.24048	0.0395733
LRRC29	26231	1.91109	0.126224	5.80685	0.00612395
LEPRE1	64175	1.91465	0.180341	4.50573	0.0125442
GAK	2580	1.91953	0.167253	4.80266	0.0106726
CDK9	1025	1.92145	0.0706105	7.88094	0.00168218
U5-200KD	23020	1.93388	0.502055	1.82888	0.0842796
PPP1R8	5511	1.94396	0.109922	6.55033	0.0042713
APEX2	27301	1.95191	0.122528	6.1836	0.00527361
SENP3	26168	1.95455	0.15426	5.29646	0.00841612
RPP30	10556	1.95977	0.631092	1.5045	0.118915
RPP14	11102	1.96338	0.532987	1.78049	0.0886226
STK32A	202374	1.96759	0.423248	2.23262	0.0581969
RIOK2	55781	1.97164	0.211141	4.21001	0.0152401
FKBP3	2287	1.97629	0.171979	4.99111	0.0100259
RRP22	10633	1.97772	0.113954	6.64176	0.00429381
RPP21	79897	1.99463	0.442156	2.20114	0.0599448
CASP10	843	2.00309	0.219772	4.20205	0.0154981
RPP40	10799	2.00373	0.0940363	7.5815	0.00269928
PPAPDC2	403313	2.00521	0.210611	4.36465	0.0141863
PPIL4	85313	2.00607	0.169855	5.19285	0.00921286
UCK1	83549	2.00686	0.304099	3.16566	0.0289913
PPM1B	5495	2.00708	0.0711376	8.58987	0.00142548
AURKA	6790	2.01143	0.072432	8.56924	0.00147424
ITPK1	3705	2.01776	0.246724	3.85898	0.0189168
PRDM1	639	2.02291	0.270079	3.5803	0.0223523
ANAPC5	51433	2.03351	0.148076	5.9071	0.00660997
NTHL1	4913	2.03375	0.170609	5.31759	0.00880822
PPIG	9360	2.04285	0.165475	5.4912	0.00813803
NEK7	140609	2.04669	0.129653	6.55532	0.00490295
TOP2A	7153	2.04817	0.360556	2.81461	0.0371759
PPP1R3D	5509	2.08737	0.269407	3.8144	0.0197556
ELL	8178	2.08811	0.339166	3.09352	0.0308147
RCHY1	25898	2.11164	0.216699	4.71257	0.0123161
FBXO24	26261	2.11819	0.242511	4.30404	0.0152147
CHEK1	1111	2.1271	0.209939	4.90696	0.0112525
DFFA	1676	2.13626	0.32025	3.40672	0.0253916
CDC2	983	2.14001	0.0331581	11.5252	0.000105719
GSK3B	2932	2.1424	0.083146	9.14708	0.00157828
APOBEC3G	60489	2.15076	0.145628	6.65586	0.00515427
ELAC2	60528	2.16476	0.370773	3.04669	0.0320892
SIK3	23387	2.17194	0.0985173	8.64188	0.00218179
PAK7	57144	2.17251	0.108504	8.19762	0.00268334
FBXW11	23291	2.18342	0.38524	2.98579	0.033492
G6PC3	92579	2.20328	0.142235	7.07623	0.0044907
TTK	7272	2.20496	0.213889	5.16466	0.0102355
IPMK	253430	2.22577	0.251969	4.56269	0.0137033
CDC2L2	728642	2.25013	0.0587949	11.3453	0.000566846
SIPL	55256	2.25379	0.342671	3.53063	0.0239383
RPP38	10557	2.25464	0.331399	3.64452	0.0224054
DFFB	1677	2.27451	0.129401	7.99234	0.00328892
PTP4A1	7803	2.29184	0.181636	6.32796	0.00641916
MLL3	58508	2.2964	0.295275	4.18691	0.0167815
RCL1	10171	2.29671	0.27021	4.53668	0.0140869
CRY1	1407	2.30143	0.290038	4.27198	0.0160801
SLU7	10569	2.30399	0.375079	3.374	0.0264281
SND1	27044	2.3136	0.499433	2.58555	0.044917
DDX48	9775	2.33279	0.337175	3.80996	0.0206098
WBP11	51729	2.34424	0.132414	8.30182	0.00310041
DNAJA2	10294	2.36122	0.809505	1.67052	0.100418
RUVBL2	10856	2.36524	0.0829214	10.9445	0.00108976
TBCK	93627	2.43085	0.143636	8.35682	0.00323842
RAN	5901	2.43412	0.752764	1.89071	0.0808333
PPP1R15B	84919	2.48334	0.284445	4.95566	0.0119709
DMC1	11144	2.53569	0.543845	2.7832	0.0393187
PRKAG3	53632	2.55096	0.291394	5.06959	0.0115018
TAF5	6877	2.55711	0.586438	2.62229	0.0441407
CIB2	10518	2.62299	0.12472	10.4244	0.00187157
GPS1	2873	2.7254	0.12387	11.1308	0.00163063
