# Supplementary material for: HELZ is a RNA-DNA helicase that resolves R loops to facilitate homologous recombination repair
Source: Nat Commun. 2026 Jul 23;17:6968. doi: 10.1038/s41467-026-75089-3 (PMC13396810; doi:10.1038/s41467-026-75089-3)
Supplement: Supplementary file 4 — Supplementary Data 2 [file 41467_2026_75089_MOESM4_ESM.xlsx]

## Sheet: Table S2 - Primary Screen Hits
Positive Hits from Primary Etoposide Hypersensitivity siRNA Screen (62 hits)
Gene symbol	Gene ID	Average Treated/Untreated Viability (Normalized to NS = 1) (this was threshold)	Standard Deviation (n=3)	SSMD	P-Value (Two-Tailed T-Test)
FN3K	64122	0.616408	0.0181219	-4.04047	4.34192e-05
CETN1	1068	0.272915	0.0297146	-7.43328	0.000186761
CDKL4	344387	0.531551	0.0243191	-4.86382	0.000200628
SETDB2	83852	0.654744	0.0221846	-3.60407	0.000263634
CDKL3	51265	0.446061	0.0549536	-5.12015	0.00262803
ANAPC10	10393	0.591848	0.0462365	-3.92335	0.00319401
UNG2	10309	0.675293	0.0390759	-3.21324	0.00325537
TGFBR1	7046	0.614387	0.045192	-3.72315	0.00339033
FGR	2268	0.687517	0.0403189	-3.07744	0.00388221
LYK5	92335	0.365505	0.0727919	-5.36564	0.00388717
LIPI	149998	0.491565	0.0625465	-4.53007	0.00431292
MAP4K3	8491	0.517945	0.0614824	-4.31771	0.00462389
LMTK2	22853	0.504366	0.0652884	-4.35583	0.00502724
SRPK1	6732	0.618071	0.0530636	-3.56143	0.00525479
HNRPAB	3182	0.529557	0.0643116	-4.1548	0.00540492
SUMO2	6613	0.511623	0.0665215	-4.26537	0.00541143
CERS2	29956	0.560339	0.0643989	-3.88124	0.00623272
FBXL18	80028	0.469669	0.0775462	-4.37437	0.0064602
SMUG1	23583	0.588973	0.0636712	-3.64172	0.00697353
HELZ	9931	0.664548	0.0549039	-3.10136	0.00749063
RNF8	9025	0.551095	0.0739253	-3.77381	0.00815691
FBXL20	84961	0.612423	0.0650796	-3.40977	0.00827172
CA9	768	0.561266	0.0738785	-3.68921	0.00853381
PTGS2	5743	0.446036	0.0931022	-4.2053	0.00878249
STK33	65975	0.599769	0.071323	-3.41049	0.00951471
DYRK3	8444	0.694046	0.0564223	-2.80843	0.00967463
CTDSP1	58190	0.606333	0.0747711	-3.29483	0.0109142
ACPT	93650	0.546388	0.0901824	-3.49786	0.0122582
TXNL4	10907	0.462594	0.10635	-3.8005	0.012327
SUMO4	387082	0.473808	0.10479	-3.75224	0.0124685
ADK	132	0.630602	0.0759799	-3.07217	0.0128488
ADAR	103	0.60564	0.0830192	-3.15974	0.0136191
PNKP	11284	0.500535	0.105355	-3.55094	0.0139841
SENP7	57337	0.529011	0.0997817	-3.44964	0.0140461
ABL1	25	0.564619	0.105543	-3.09223	0.0184167
HIPK2	28996	0.437261	0.137678	-3.38484	0.0190071
MATK	4145	0.52789	0.117144	-3.15389	0.0193982
CDK10	8558	0.588664	0.10286	-2.96355	0.0195453
HUS1	3364	0.528601	0.117508	-3.14316	0.0195777
HERC4	26091	0.529796	0.118704	-3.11569	0.0200805
CBX8	57332	0.529999	0.11927	-3.10517	0.0202905
HELLS	3070	0.657392	0.0888344	-2.66105	0.0207573
ZMPSTE24	10269	0.506419	0.129266	-3.09734	0.0216598
SARS	6301	0.679561	0.0888137	-2.48915	0.0236694
PUS3	83480	0.655208	0.0957925	-2.57991	0.0239181
UCHL5	51377	0.675524	0.091687	-2.48196	0.0246459
RAD9A	5883	0.632225	0.106718	-2.59579	0.0262128
NPEPPS	9520	0.694095	0.0929463	-2.32416	0.028428
PPP1R7	5510	0.627023	0.112895	-2.54783	0.028533
PAPOLA	10914	0.567088	0.131269	-2.68914	0.0288054
URKL1	54963	0.685673	0.0976301	-2.3289	0.0297644
DKFZP761P0423	157285	0.400115	0.187387	-2.8664	0.0307659
KIAA1333	55632	0.621955	0.120022	-2.48789	0.0313695
RIPK2	8767	0.631387	0.118301	-2.44766	0.0320113
HDAC3	8841	0.562073	0.140581	-2.59643	0.0322148
RNASEH1	246243	0.669157	0.106932	-2.33247	0.0323051
DDX26	26512	0.590024	0.134339	-2.50752	0.0334633
HRMT1L3	10196	0.569295	0.147886	-2.46399	0.0366827
CTDP1	9150	0.68358	0.109625	-2.19914	0.0369546
SENP2	59343	0.469547	0.189559	-2.51128	0.0397514
EHMT2	10919	0.510575	0.1791	-2.42416	0.0415387
P101-PI3K	23533	0.527204	0.177417	-2.35922	0.0435443
