# Supplementary material for: HELZ is a RNA-DNA helicase that resolves R loops to facilitate homologous recombination repair
Source: Nat Commun. 2026 Jul 23;17:6968. doi: 10.1038/s41467-026-75089-3 (PMC13396810; doi:10.1038/s41467-026-75089-3)
Supplement: Supplementary file 7 — Source Data [file 41467_2026_75089_MOESM7_ESM.zip]

Archive with 2 entries (2 files):
- Source_data_uncropped_blots.pptx
- Source_data_raw_numbers.xlsx
