# Supplementary material for: HELZ is a RNA-DNA helicase that resolves R loops to facilitate homologous recombination repair
Source: Nat Commun. 2026 Jul 23;17:6968. doi: 10.1038/s41467-026-75089-3 (PMC13396810; doi:10.1038/s41467-026-75089-3)
Supplement: Supplementary file 7 — Source Data [file 41467_2026_75089_MOESM7_ESM.zip › Source_data_raw_numbers.xlsx]

## Sheet: Fig 1c
Fig 1c	U2OS+etoposide clonogenic assay
Etoposide (nM)			siNS				siHELZ2				siHELZ3				siCTIP
0		98	99	102		99	107	94		95	108	97		87	113	100
5		90	86	81		69	74	58		70	68	81		42	63	47
10		82	80	73		59	62	55		65	63	66		33	40	38
25		68	69	65		50	49	48		57	59	60		11	12	16

## Sheet: Fig 1d
Fig 1d	U2OS+IR clonogenic assay
Dose IR (GY)	siNS			SIHELZ-2			SIHELZ-3			siBRCA2
	mean	sd	n	mean	sd	n	mean	sd	n	mean	sd	n
0	100	6.882	6	100	6.55474	4	100	5.41266	3	100	2.79858	2
1	87.8412	8.42212	3	53.3835	3.18996	3	47.9167	9.54703	3	45.2134	4.77128	2
2	38.9578	5.38524	3	23.8095	6.07737	3	15.1042	2.38676	3	11.9954	3.65604	3

## Sheet: Fig 1f
Fig 1f
SG	NT			HELZ si1			HELZ UTR			Rescue-WT HELZ			Rescue RNaseH			MDA-MB-231
0	100	100	100	100	100	100	100	100	100	100	100	100	100	100	100
0.5	85	87	83	50	48	52	53	49	61	75	77	73	85	82	78
1	80	82	78	35	37	33	41	37	45	70	72	68	65	68	62
2	75	77	73	25	27	23	21	12	22	65	67	63	60	62	58

## Sheet: Fig 1j
Fig 1j	PLA foci for HELZ and γH2AX
No treatment	Etop treatment
4	6
4	6
4	6
4	6
3	6
3	6
3	6
3	7
3	7
2	7
2	7
2	7
2	7
2	7
2	7
2	8
2	8
2	8
2	8
2	9
2	9
1	10
1	10
1	11
1	11
1	12
1	16
1	17
1	21
1	22

## Sheet: Fig 1k-l
Fig 1k-l	CHIP-qPCR analysis of endogenous HELZ enrichment at HR1 (k) and HR2 (l) prone DNA repair sites in DivA cells
Trial		No damage HR1			Trial		Plus damage HR1			Trial		No damage HR2			Trial		Plus damage HR2
	IgG	HELZ	gH2AX			IgG	HELZ	gH2AX			IgG	HELZ	gH2AX			IgG	HELZ	gH2AX
1	1	0.662077	0.428204		1	1	1.89872	2.28421		1	1	1.0216	2.31359		1	1	2.68521	2.22425
2	1	2.61545	0.49552		2	1	4.98285	6.06855		2	1	0.334549	0.284486		2	1	1.83561	2.28924
3	1	1.27898	0.402276		3	1	8.18162	4.40381		3	1	2.76177	1.90362		3	1	3.29924	3.50451
4	1	2.18329	0.568433		4	1	9.84353	7.11186
5	1	4.36975	2.71594		5	1	4.5866	6.86668
6	1	6.09637	3.72737		6	1	4.48428	6.36476

## Sheet: Fig 2b
Fig 2b	U2OS cell immunofluorescence S9.6
8 different fileds containing 10-30 cells each were quantified,
siNS
57.36	128.72	71.82	274.8	58.5	43.36	73	58.38
siHELZ2
351.1	206.36	287.38	371.79	346.27	389.67	467.89	317.58
siHELZ3
909	667.5	559.13	567.38	496.29	652.4	653	620.55
siHELZ3+RNaseH
27	10	12	35	15	18	19	20

## Sheet: Fig 2g
Fig 2g
5' R/DNA overhang unwinding
HELZ		Repeat 1	Repeat 2	Repeat 3
	0 nM	0.0449992	0.0650817	0.0739177
WT	20 nM	0.176624	0.16609	0.111491
WT	40 nM	0.338056	0.283437	0.239879
WT	80 nM	0.487253	0.490817	0.382688
KN	20 nM	0.0434833	0.0579292	0.0637729
KN	40 nM	0.0505363	0.0585204	0.0677519
KN	80 nM	0.0553208	0.091077	0.0687629

## Sheet: Fig 2i
Fig 2i	PLA γH2AX and S9.6 in U2OS cells
siNS	siHELZ2	siHELZ3
2	6	10
2	5	9
4	6	16
5	10	10
4	11	11
4	12	9
1	6	13
1	28	14
0	12	25
2	17	25
4	5	15
1	11	14
2	11	13
3	10	14
1	7	19
1	16	12
0	8	16
1	13	13
3	10	31
2	12	7
2	14	11
0	22	10
2	23	18
2	26	15
2	25	9
1	21	11
1	16	13
2	12	19
2	11	11
0	11	7
2	13	7
2	19	5
4	16	8
2	11	10
2	14	8
0	22	14
3	9	9
5	21	17
3	10	15
0	7	10
5	16	9
4	9	8
3	10	9
3	7
0	13
0	20
0	15
1	15
0	12
0	11
1	14
5	13
5	17
4	14
4	16
3	17
2	16
2	16
5	8
2	16
4	21
6	22
4	8
1	10
2	9
9	21
16	23
3	19
3	15
1	11
3	13
3	13
5	10
3	12
0	19
1	14
2
1
3
4
5
2
2
2
3
1
3
0
3
2
2
5
4
4
3
3
1
2
0
1
1
0
3
6
4
4
6
0
6
4
8
1
5
5
9
5
4
3
6
6
5
12
3
6
6
3
5
3
4
0
2
0
2

## Sheet: Fig 3b
Fig 3b	53BP1 nuclear bodies in U2OS cells
siNS	siHELZ2	siHELZ2+RNH1	siHELZ3	siHELZ3+RNH1
0.75	7.5	0	8.67	0.33
0.75	7.5	1.5	6.17	2
1.15	2.5	1.83	6.17	1.5
1.15	2.5	1.5	5	2
1.15	3.83	2	7	0.67
1.3	3.83	0.67	4.2	2.5
1.3	5	1	4.2	2.25
0.83	5	0	8.5	0.57
0.83	7	0.56	5.4	2
0.83	7	0.13	4.2	1.33
0.83	4.6	1.5	4.25	0.25
0.83	4.6	0.75	5.75	0.67
0.83	5	1	4.4	1.33

## Sheet: Fig 3c
Fig 3c	U2OS +ABT888 clonogenic assay
Dose ABT888 (uM)	siNS			SIHELZ-3			siBRCA2
0	100	6.882	6	100	5.41266	3	100	6.66667	3
1.6	59.5533	4.21106	2	29.6875	2.20971	2	25	9.375	3
3.2	37.2208	2.10553	2	26.5625	2.20971	2	21.875	10.8253	3
6.4	27.7916	7.81933	3	5.20833	6.50521	3	3.125	4.13399	3

[truncated: 35 more sheets: Fig 3d, Fig 3g, Fig 3j, Fig 4c, Fig 4c(r), Fig 4g, Fig 4i, Fig S4a, Fig S4b, Fig S4d, Fig S4f, Fig S4h, Fig S4j, Fig S5e, Fig S5i, Fig S5k, Fig S5j, Fig S7b, Fig S7d, Fig S7e …]
